# Supplementary material for: Genomic and Transcriptomic Determinants of Therapy Resistance and Immune Landscape Evolution during Anti-EGFR Treatment in Colorectal Cancer
Source: Cancer Cell. 2019 Jul 8;36(1):35–50.e9. doi: 10.1016/j.ccell.2019.05.013 (PMC6617392; doi:10.1016/j.ccell.2019.05.013)
Supplement: Table S1. Patient Characteristics and Sample Data, Related to Figure 1 [file mmc2.xlsx]

## Sheet: Patient Age and Gender
Table S1:Patient Characteristics and sample data.Related to Figure 1.
ID	Gender	Age at registration (years)
C1003	Female	54
C1004	Male	67
C1005	Female	72
C1006	Male	83
C1007	Male	79
C1011	Male	68
C1013	Female	59
C1014	Female	69
C1016	Female	34
C1017	Male	51
C1018	Male	73
C1019	Male	80
C1020	Female	56
C1021	Male	70
C1022	Male	83
C1023	Female	67
C1024	Male	60
C1025	Male	86
C1026	Male	72
C1027	Male	69
C1028	Female	61
C1029	Female	73
C1030	Male	72
C1032	Female	60
C1033	Female	59
C1034	Male	75
C1035	Female	36
C1037	Female	63
C1038	Male	66
C1039	Female	42
C1041	Male	71
C1043	Male	75
C1044	Male	50
C1045	Male	75
C1047	Female	68

## Sheet: Baseline Characteristics
Table S1:Patient Characteristics and sample data.Related to Figure 1.
Characteristics of 35 analysed patients
		%
Median age (range)	66	NA
	(33-84)
Gender
Male	20	57.1
Female	15	42.9
Site of Primary
Left Colon	10	28.6
Rectal	16	45.7
Right Colon	9	25.7
Differentiation
Well to moderate	30	85.7
Poor	5	14.3
Dukes staging at diagnosis
B	4	11.4
C	12	34.3
D	19	54.3
Sites of metastatic disease
Liver	24	68.6
Lung	17	48.6
Peritoneum	10	28.6
Lymph Nodes	10	28.6
Others	10	28.6
Lines of prior therapy
1	3	8.6
2	15	42.9
≥3	17	48.6

## Sheet: Sample availability + analysis
Table S1:Patient Characteristics and sample data.Related to Figure 1.
Trial ID	BL DNA	BL RNA	PD DNA	PD RNA
C1001	1	NA	NA	NA
C1003	2	2	0	0
C1004	2	2	2	2
C1005	2	0	2	0
C1006	2	1	2	NA
C1007	2	1	2	NA
C1009	1	NA	NA	NA
C1010	1	NA	NA	NA
C1011	2	2	1	NA
C1013	2	2	0	0
C1014	2	2	2	2
C1016	2	0	2	0
C1017	2	2	0	0
C1018	2	2	2	2
C1019	2	0	0	0
C1020	2	2	2	2
C1021	2	2	2	2
C1022	2	2	2	2
C1023	2	2	0	0
C1024	2	2	2	2
C1025	2	0	2	0
C1026	2	0	2	0
C1027	2	2	PD1:2/PD2:2	PD1:1/PD2:2
C1028	2	0	2	0
C1029	2	0	2	0
C1030	2	2	2	2
C1032	2	2	0	0
C1033	2	0	2	0
C1034	2	2	0	0
C1035	2	2	0	0
C1037	2	2	2	2
C1038	2	2	0	0
C1039	2	2	0	0
C1040	sample swap of blood DNA	NA	sample swap of blood DNA	NA
C1041	2	2	2	2
C1042	1	NA	NA	NA
C1043	2	2	2	2
C1044	2	2	2	2
C1045	2	2	2	2
C1047	2	2	2	2
2	analyzed
1	analyzed but failed subsequent QC
0	no sample or extracted DNA/RNA insufficient for analysis
NA	not attempted as the matching BL sample had failed analysis

## Sheet: Exome cancer cell content
Table S1:Patient Characteristics and sample data.Related to Figure 1.
Sample	Cancer-cell content based on mutation VAFs
C1003BL	0.18
C1004BL	0.4
C1004PD	0.8
C1005BL	0.38
C1005PD	0.18
C1006BL	0.32
C1006PD	0.24
C1007BL	0.3
C1007PD	0.44
C1011BL	0.6
C1013BL	0.62
C1014BL	0.28
C1014PD	0.3
C1016BL	0.34
C1016PD	0.18
C1017BL	0.56
C1018BL	0.64
C1018PD	0.56
C1019BL	0.52
C1020BL	0.42
C1020PD	0.4
C1021BL	0.42
C1021PD	0.6
C1022BL	0.4
C1022PD	0.56
C1023BL	0.26
C1024BL	0.32
C1024PD	0.44
C1025BL	0.22
C1025PD	0.3
C1026BL	0.2
C1026PD	0.26
C1027BL	0.5
C1027PD1	0.38
C1027PD2	0.12
C1028BL	0.12
C1028PD	0.2
C1029BL	0.26
C1029PD	0.18
C1030BL	0.54
C1030PD	0.7
C1032BL	0.32
C1033BL	0.52
C1033PD	0.38
C1034BL	0.66
C1035BL	0.52
C1037BL	0.66
C1037PD	0.5
C1038BL	0.42
C1039BL	0.6
C1041BL	0.44
C1041PD	0.12
C1043BL	0.68
C1043PD	0.68
C1044BL	0.4
C1044PD	0.16
C1045BL	0.52
C1045PD	0.7
C1047BL	0.62
C1047PD	0.78
