# Supplementary material for: Genomic and Transcriptomic Determinants of Therapy Resistance and Immune Landscape Evolution during Anti-EGFR Treatment in Colorectal Cancer
Source: Cancer Cell. 2019 Jul 8;36(1):35–50.e9. doi: 10.1016/j.ccell.2019.05.013 (PMC6617392; doi:10.1016/j.ccell.2019.05.013)
Supplement: Table S3. Data Supporting the Classification of Recurrently Mutated Genes in Progression Biopsies as Likely Passengers, Related to Table 1 [file mmc4.xlsx]

## Sheet: Mutated genes
Table S3: Data supporting the classification of recurrently mutated genes in progression biopsies as likely passengers. Related to Table 1.
Sample	Gene	Protein Size (amino acids)	Mutation	Disrupting/ truncating mutation	Evidence for biallelic inactivation (assessed for tumour suppressor genes and samples with disrupting mutations)	Location within known protein domain (ttp://proviz.ucd.ie )	Conserved amino acid	Gene function	Known role in cancer	Mutation observed in cancer based on the COSMIC database	Other notable factors
C1025PD	FAM120C	1096	G918S	no	-	no	poorly conserved	poorly characterized	none	no	-
C1030PD	FAM120C	1096	R395X	yes	no	no	not relevant as disrupting mutation	poorly characterized	none	no	-
C1025PD	DSPP	1301	G260R	no	-	no	conserved in mammals	role in extracellular matrix remodelling	gene upregulated in oral squamous cell carcinomas and in malignant prostate neoplasms	no	-
C1014PD	DSPP	1301	S803fs	yes	no	no	not relevant as disrupting mutation	role in extracellular matrix remodelling	gene upregulated in oral squamous cell carcinomas and in malignant prostate neoplasms	no	-
C1020PD	PTPN14	1187	L510P	no	no	no	P510 physiological in the chicken homolog	negative regulator of YAP1	YAP1 has been associated with cetuximab outcome	no	-
C1030PD	PTPN14	1187	D596H	no	no	no	conserved in tetrapods	negative regulator of YAP1	YAP1 has been associated with cetuximab outcome	no	-
C1007PD	NBEA	2946	M2285I	no	-	start of BEACH domain	conserved	anchors protein kinase A to membranes and proteins	no known functional role of NBEA protein but common fragile site and fusion gene with long ncRNA PVT1 in myeloma	in liver, but different amino acid substitution	large 2946aa protein; mutations also found in 6 baseline biopsies (both cetuximab responders and non-responders)
C1026PD	NBEA	2947	S189R	no	-	no	conserved	anchors protein kinase A to membranes and proteins	no known functional role of NBEA protein but common fragile site and fusion gene with long ncRNA PVT1 in myeloma	in skin cancer, but different amino acid substitution	large 2946aa protein; mutations also found in 6 baseline biopsies (both cetuximab responders and non-responders)
C1020PD	FAT3	4589	K4152T	no	-	no	poorly conserved	atypical cadherin transmembrane protein involved in intercellular adhesions	mutations frequently oberved but no functional role identified	no	very large 4589AA protein; mutations also found in 7 baseline biopsies (both cetuximab responders and non-responders)
C1025PD	FAT3	4589	P2099S	no	-	cadherin domain	poorly conserved	atypical cadherin transmembrane protein involved in intercellular adhesions	mutations frequently oberved but no functional role identified	observed in pancreatic cancer	very large 4589AA protein; mutations also found in 7 baseline biopsies (both cetuximab responders and non-responders)
