# Supplementary material for: Genomic and Transcriptomic Determinants of Therapy Resistance and Immune Landscape Evolution during Anti-EGFR Treatment in Colorectal Cancer
Source: Cancer Cell. 2019 Jul 8;36(1):35–50.e9. doi: 10.1016/j.ccell.2019.05.013 (PMC6617392; doi:10.1016/j.ccell.2019.05.013)
Supplement: Table S4. Amplicon Sequencing of Tissue Biopsies, Related to Figure 5 [file mmc5.xlsx]

## Sheet: design
Table S4: Amplicon sequencing of tissue biopsies. Related to Figure 5.
Gene	Chrom	Start	Stop
NRAS	chr1	115256321	115256542
NRAS	chr1	115258553	115258776
PTPN14	chr1	214557345	214557508
PTPN14	chr1	214557635	214557792
PTPN14	chr1	214557867	214558094
ALK	chr2	29420344	29420568
ALK	chr2	29498138	29498365
PIK3CA	chr3	178921428	178921648
PIK3CA	chr3	178922118	178922342
PIK3CA	chr3	178936040	178936250
PIK3CA	chr3	178947075	178947291
PIK3CA	chr3	178951906	178952126
FGFR3	chr4	1806142	1806258
KIT	chr4	55561755	55561971
KIT	chr4	55569984	55570205
KIT	chr4	55599231	55599448
KDR	chr4	55956018	55956236
FBXW7	chr4	153245377	153245597
FBXW7	chr4	153247081	153247306
FBXW7	chr4	153247345	153247575
DCHS2	chr4	155411804	155412034
APC	chr5	112111344	112111551
APC	chr5	112116521	112116737
APC	chr5	112128060	112128236
APC	chr5	112154520	112154742
APC	chr5	112162760	112162923
APC	chr5	112170557	112170776
APC	chr5	112173503	112173716
APC	chr5	112173760	112173850
APC	chr5	112173886	112174012
APC	chr5	112174057	112174278
APC	chr5	112174314	112174394
APC	chr5	112174434	112174531
APC	chr5	112174573	112174800
APC	chr5	112174993	112175220
APC	chr5	112175297	112175525
APC	chr5	112175578	112175700
APC	chr5	112175737	112175868
APC	chr5	112175913	112176135
APC	chr5	112178717	112178944
ROS1	chr6	117650342	117650567
EGFR	chr7	55221576	55221805
EGFR	chr7	55223506	55223711
EGFR	chr7	55227835	55228055
EGFR	chr7	55241680	55241900
EGFR	chr7	55248871	55249101
RELN	chr7	103338280	103338500
BRAF	chr7	140453021	140453236
FGFR1	chr8	38283543	38283770
CDH23	chr10	73553045	73553267
PTEN	chr10	89692774	89692989
PTEN	chr10	89717567	89717773
TCF7L2	chr10	114711185	114711361
TCF7L2	chr10	114849062	114849288
TCF7L2	chr10	114920251	114920476
KRAS	chr12	25378369	25378592
KRAS	chr12	25380259	25380466
KRAS	chr12	25398183	25398405
ERBB3	chr12	56488060	56488281
FLT3	chr13	28601032	28601251
MAP2K1	chr15	66727292	66727523
MAP2K1	chr15	66774031	66774246
IGF1R	chr15	99459115	99459343
TP53	chr17	7576710	7576926
TP53	chr17	7576972	7577196
TP53	chr17	7577362	7577592
TP53	chr17	7578061	7578285
TP53	chr17	7578384	7578605
TP53	chr17	7579287	7579499
TP53	chr17	7579537	7579754
NF1	chr17	29509339	29509561
NF1	chr17	29677158	29677375
SMAD2	chr18	45394698	45394919
SMAD4	chr18	48574991	48575209
SMAD4	chr18	48591740	48591963
SMAD4	chr18	48604497	48604718
SMAD4	chr18	48604761	48604977

## Sheet: depth
Table S4: Amplicon sequencing of tissue biopsies. Related to Figure 5.
Sample	Mean depth
C1005BL	1649
C1005PD	2353
C1007BL	1940
C1007PD	1969
C1014BL	2046
C1014PD	2017
C1018BL	1508
C1018PD	2020
C1020BL	1901
C1020PD	2120
C1024BL	2201
C1024PD	2447
C1025BL	2330
C1025PD	2320
C1026BL	1982
C1026PD	1878
C1027BL	1978
C1027PD1	2181
C1027PD2	2138
C1030BL	2064
C1030PD	2086
C1037BL	1505
C1037PD	2280
C1041BL	3117
C1041PD	1762
C1044BL	3476
C1044PD	3575
Mean	2179

## Sheet: calls
Table S4: Amplicon sequencing of tissue biopsies. Related to Figure 5.
Sample	Timepoint	chr	start	stop	ref_allele	alt_allele	Depth	vaf	Annovar_Gene	Annovar_Classification	Annovar_ProteinChange
C1005	PD	7	55223597	55223597	G	A	4556	0.0616769	EGFR	nonsynonymous SNV	G322S
C1005	PD	12	25398285	25398285	C	A	1453	0.200964	KRAS	nonsynonymous SNV	G12C
C1005	BL	17	7578541	7578541	A	T	93	0.365591	TP53	nonsynonymous SNV	L130H
C1005	PD	17	7578541	7578541	A	T	180	0.222222	TP53	nonsynonymous SNV	L130H
C1007	BL	4	55570019	55570019	T	A	1003	0.0677966	KIT	nonsynonymous SNV	F296I
C1007	BL	5	112175511	112175512	GT	-	2917	0.581076	APC	frameshift deletion	S1407fs
C1007	PD	5	112175511	112175512	GT	-	2576	0.617236	APC	frameshift deletion	S1407fs
C1007	BL	8	38283759	38283759	C	T	2390	0.190377	FGFR1	nonsynonymous SNV	R201H
C1007	PD	8	38283759	38283759	C	T	2859	0.227702	FGFR1	nonsynonymous SNV	R201H
C1007	BL	17	7577548	7577548	C	T	2164	0.504159	TP53	nonsynonymous SNV	G245S
C1007	PD	17	7577548	7577548	C	T	2058	0.547133	TP53	nonsynonymous SNV	G245S
C1014	BL	5	112173836	112173838	GAT	-	2421	0.374639	APC	nonframeshift deletion	D849del
C1014	PD	5	112173836	112173838	GAT	-	2612	0.286371	APC	nonframeshift deletion	D849del
C1014	BL	5	112175162	112175162	C	T	1176	0.461735	APC	stopgain	Q1291X
C1014	PD	5	112175162	112175162	C	T	1026	0.468811	APC	stopgain	Q1291X
C1014	BL	10	114849275	114849275	A	C	3106	0.037991	TCF7L2	nonsynonymous SNV	K200N
C1014	BL	15	99459324	99459324	G	T	2078	0.100096	IGF1R	nonsynonymous SNV	D654Y
C1014	BL	17	7579407	7579430	ACAGGGGCCAGGAGGGGGCTGGTG	-	2068	0.742263	TP53	nonframeshift deletion	86_94del
C1014	PD	17	7579407	7579430	ACAGGGGCCAGGAGGGGGCTGGTG	-	2632	0.613222	TP53	nonframeshift deletion	86_94del
C1018	BL	3	178921549	178921549	T	G	1030	0.634951	PIK3CA	nonsynonymous SNV	V344G
C1018	PD	3	178921549	178921549	T	G	1662	0.684717	PIK3CA	nonsynonymous SNV	V344G
C1018	BL	4	153247289	153247289	G	A	1952	0.782275	FBXW7	nonsynonymous SNV	R425C
C1018	PD	4	153247289	153247289	G	A	2237	0.713903	FBXW7	nonsynonymous SNV	R425C
C1018	BL	5	112175490	112175490	C	-	816	0.6559	APC	nonframeshift substitution	S1400X
C1018	PD	5	112175490	112175490	C	-	2168	0.7549	APC	nonframeshift substitution	S1400X
C1018	BL	17	7577539	7577539	G	A	1995	0.805013	TP53	nonsynonymous SNV	R248W
C1018	PD	17	7577539	7577539	G	A	3182	0.845695	TP53	nonsynonymous SNV	R248W
C1020	PD	1	214557669	214557669	A	G	3068	0.157106	PTPN14	nonsynonymous SNV	L510P
C1020	PD	3	178947223	178947223	G	T	2178	0.172176	PIK3CA	stopgain	G887X
C1020	BL	5	112175419	112175419	T	G	2890	0.0539792	APC	stopgain	Y1376X
C1020	PD	5	112175419	112175419	T	G	3092	0.194049	APC	stopgain	Y1376X
C1020	BL	17	7577106	7577106	G	C	1473	0.314325	TP53	nonsynonymous SNV	P278A
C1020	PD	17	7577106	7577106	G	C	2220	0.40991	TP53	nonsynonymous SNV	P278A
C1024	BL	2	29498304	29498304	C	G	1689	0.0402605	ALK	nonsynonymous SNV	D626H
C1024	PD	2	29498304	29498304	C	G	1556	0.236504	ALK	nonsynonymous SNV	D626H
C1024	BL	3	178921549	178921549	T	G	1590	0.327673	PIK3CA	nonsynonymous SNV	V344G
C1024	PD	3	178921549	178921549	T	G	1608	0.391791	PIK3CA	nonsynonymous SNV	V344G
C1024	BL	4	55956205	55956205	G	A	1736	0.201613	KDR	nonsynonymous SNV	S1037L
C1024	PD	4	55956205	55956205	G	A	1781	0.243683	KDR	nonsynonymous SNV	S1037L
C1024	BL	5	112128191	112128191	C	T	1596	0.195489	APC	stopgain	R232X
C1024	PD	5	112128191	112128191	C	T	1921	0.261843	APC	stopgain	R232X
C1024	BL	5	112175473	112175473	-	TA	2732	0.18448	APC	frameshift insertion	D1394fs
C1024	PD	5	112175473	112175473	-	TA	2743	0.226759	APC	frameshift insertion	D1394fs
C1024	PD	7	55221788	55221788	G	A	5277	0.147243	EGFR	nonsynonymous SNV	D278N
C1024	BL	13	28601234	28601234	G	T	13719	0.885487	FLT3	nonsynonymous SNV	P733Q
C1024	PD	13	28601234	28601234	G	T	23310	0.934878	FLT3	nonsynonymous SNV	P733Q
C1024	BL	17	7577539	7577539	G	A	2328	0.385309	TP53	nonsynonymous SNV	R248W
C1024	PD	17	7577539	7577539	G	A	2511	0.491438	TP53	nonsynonymous SNV	R248W
C1025	BL	3	178952085	178952085	A	G	2741	0.223641	PIK3CA	nonsynonymous SNV	H1047R
C1025	PD	3	178952085	178952085	A	G	2911	0.367571	PIK3CA	nonsynonymous SNV	H1047R
C1025	BL	4	153245512	153245512	T	C	2447	0.280752	FBXW7	nonsynonymous SNV	D480G
C1025	PD	4	153245512	153245512	T	C	2401	0.465223	FBXW7	nonsynonymous SNV	D480G
C1025	BL	5	112162804	112162804	G	A	1891	0.111052	APC	splicing	APCexon10
C1025	PD	5	112162804	112162804	G	A	1808	0.222345	APC	splicing	APCexon10
C1025	BL	5	112175416	112175418	CTA	-	3161	0.165138	APC	nonframeshift deletion	1375_1376del
C1025	PD	5	112175416	112175418	CTA	-	3133	0.225024	APC	nonframeshift deletion	1375_1376del
C1025	PD	12	25380275	25380275	T	G	2622	0.0488177	KRAS	nonsynonymous SNV	Q61H
C1025	BL	17	7578269	7578269	G	A	3154	0.275206	TP53	nonsynonymous SNV	L194F
C1025	PD	17	7578269	7578269	G	A	3023	0.441283	TP53	nonsynonymous SNV	L194F
C1026	BL	5	112174112	112174112	G	T	1836	0.144336	APC	stopgain	E941X
C1026	PD	5	112174112	112174112	G	T	1788	0.194631	APC	stopgain	E941X
C1026	BL	5	112175760	112175761	AT	-	2797	0.10833	APC	frameshift deletion	H1490fs
C1026	PD	5	112175760	112175761	AT	-	3008	0.194814	APC	frameshift deletion	H1490fs
C1026	BL	17	7578508	7578508	C	T	185	0.135135	TP53	nonsynonymous SNV	C141Y
C1026	PD	17	7578508	7578508	C	T	131	0.274809	TP53	nonsynonymous SNV	C141Y
C1026	BL	18	48575186	48575186	G	C	1484	0.107143	SMAD4	nonsynonymous SNV	C127S
C1026	PD	18	48575186	48575186	G	C	1401	0.254104	SMAD4	nonsynonymous SNV	C127S
C1027	BL	5	112170751	112170751	T	G	1862	0.018797	APC	nonsynonymous SNV	L616W
C1027	BL	5	112170753	112170753	G	T	1826	0.778204	APC	nonsynonymous SNV	V617F
C1027	PD	5	112170753	112170753	G	T	2038	0.550049	APC	nonsynonymous SNV	V617F
C1027	PD2	5	112170753	112170753	G	T	2053	0.09547	APC	nonsynonymous SNV	V617F
C1027	PD	7	55228007	55228007	A	C	2828	0.0208628	EGFR	nonsynonymous SNV	S492R
C1027	PD	10	73553052	73553052	G	T	1956	0.0117587	CDH23	nonsynonymous SNV	G2123W
C1027	PD2	10	73553052	73553052	G	T	2482	0.0112812	CDH23	nonsynonymous SNV	G2123W
C1027	BL	17	7577022	7577022	G	A	2085	0.316547	TP53	stopgain	R306X
C1027	PD	17	7577022	7577022	G	A	2493	0.193742	TP53	stopgain	R306X
C1027	PD2	17	7577022	7577022	G	A	2584	0.0417957	TP53	stopgain	R306X
C1027	PD	17	7577079	7577079	C	G	2481	0.0133011	TP53	nonsynonymous SNV	E287Q
C1027	BL	17	7578191	7578191	A	G	2613	0.434749	TP53	nonsynonymous SNV	Y220H
C1027	PD	17	7578191	7578191	A	G	2921	0.427593	TP53	nonsynonymous SNV	Y220H
C1027	PD2	17	7578191	7578191	A	G	2882	0.0756419	TP53	nonsynonymous SNV	Y220H
C1030	PD	1	214557412	214557412	C	G	1155	0.405195	PTPN14	nonsynonymous SNV	D596H
C1030	PD	4	1806234	1806234	C	T	1199	0.425354	FGFR3	nonsynonymous SNV	P420L
C1030	PD	5	112174631	112174631	C	T	922	0.399132	APC	stopgain	R1114X
C1030	BL	10	73553052	73553052	G	T	1287	0.011655	CDH23	nonsynonymous SNV	G2123W
C1030	BL	17	7578406	7578406	C	T	74	0.824324	TP53	nonsynonymous SNV	R175H
C1030	PD	17	7578406	7578406	C	T	164	0.841463	TP53	nonsynonymous SNV	R175H
C1030	BL	18	45394824	45394825	CA	-	599	0.699499	SMAD2	frameshift deletion	L175fs
C1030	PD	18	45394824	45394825	CA	-	881	0.770715	SMAD2	frameshift deletion	L175fs
C1037	BL	2	29420460	29420460	A	T	1801	0.273737	ALK	nonsynonymous SNV	F1341I
C1037	PD	2	29420460	29420460	A	T	1644	0.201338	ALK	nonsynonymous SNV	F1341I
C1037	PD	3	178936042	178936042	A	T	593	0.0151771	PIK3CA	nonsynonymous SNV	K528N
C1037	BL	4	153245509	153245509	G	T	1106	0.321881	FBXW7	nonsynonymous SNV	T481K
C1037	PD	4	153245509	153245509	G	T	1080	0.280556	FBXW7	nonsynonymous SNV	T481K
C1037	BL	5	112174631	112174631	C	T	605	0.505785	APC	stopgain	R1114X
C1037	PD	5	112174631	112174631	C	T	561	0.351159	APC	stopgain	R1114X
C1037	PD	10	73553052	73553052	G	T	1068	0.0149813	CDH23	nonsynonymous SNV	G2123W
C1037	BL	17	7578551	7578551	A	T	120	0.6	TP53	nonsynonymous SNV	S127T
C1037	PD	17	7578551	7578551	A	T	56	0.392857	TP53	nonsynonymous SNV	S127T
C1037	BL	18	48591872	48591872	C	A	1060	0.0122642	SMAD4	stopgain	C345X
C1041	BL	5	112174631	112174631	C	T	2068	0.252901	APC	stopgain	R1114X
C1041	PD	5	112174631	112174631	C	T	1588	0.0667506	APC	stopgain	R1114X
C1041	PD	5	112175196	112175197	TG	-	816	0.0171569	APC	frameshift deletion	L1302fs
C1041	BL	17	7577120	7577120	C	T	3474	0.259067	TP53	nonsynonymous SNV	R273H
C1041	PD	17	7577120	7577120	C	T	2095	0.0491647	TP53	nonsynonymous SNV	R273H
C1044	BL	5	112116592	112116592	C	T	3287	0.142075	APC	stopgain	R213X
C1044	PD	5	112116592	112116592	C	T	3601	0.0510969	APC	stopgain	R213X
C1044	BL	5	112162891	112162891	C	T	3289	0.285801	APC	stopgain	R499X
C1044	PD	5	112162891	112162891	C	T	3568	0.113509	APC	stopgain	R499X
C1044	BL	5	112175390	112175390	C	T	4974	0.263571	APC	stopgain	Q1367X
C1044	PD	5	112175390	112175390	C	T	5008	0.109425	APC	stopgain	Q1367X
C1044	BL	17	7577094	7577094	G	A	3315	0.303469	TP53	nonsynonymous SNV	R282W
C1044	PD	17	7577094	7577094	G	A	3944	0.132606	TP53	nonsynonymous SNV	R282W
