# Supplementary material for: Genomic and Transcriptomic Determinants of Therapy Resistance and Immune Landscape Evolution during Anti-EGFR Treatment in Colorectal Cancer
Source: Cancer Cell. 2019 Jul 8;36(1):35–50.e9. doi: 10.1016/j.ccell.2019.05.013 (PMC6617392; doi:10.1016/j.ccell.2019.05.013)
Supplement: Table S5. Targeted Sequencing of ctDNA, Related to Figure 5 [file mmc6.xlsx]

## Sheet: Genes sequenced in ctDNA
Table S5: Targeted sequencing of ctDNA. Related to Figure 5.
Gene	Panel Version
APC	V2
BRAF	V2
ERCC6	V2
MAPK1	V2
REV3L	V2
TP53	V2
ERBB3	V2
ERBB2	V2
CDH1	V2
PTEN	V2
TCF7L2	V2
B2M	V2
CTNNB1	V2
FANCM	V2
TYMS	V2
FBXW7	V2
AMER1	V2
KRAS	V2
PIK3CA	V2
ERCC3	V2
ERCC4	V2
EGFR	V2
MAP2K1	V2
MAP2K2	V2
MET	V2
SMAD4	V2
RAF1	V2
SMAD2	V2
RAD54L	V2
ATM	V2
NRAS	V2
MAPK3	V2
DCHS2	V3
ERBB4	V3
FGF10	V3
FGFR1	V3
FGFR2	V3
KIF4B	V3
NF1	V3
PTPN14	V3

## Sheet: Sequencing depth ctDNA
Table S5: Targeted sequencing of ctDNA. Related to Figure 5.
Sample and sequencing panel	Mean depth
C1024PD	1870
C1025PD	952
C1026PD	1354
C1027BL	1327
C1027PD	1399
C1030BL	1346
C1030PD	1971
C1037BL	326
C1037PD	676
C1038BL	708
C1038PD	764
C1041BL	1096
C1041PD	1031
C1044BL	167
C1044PD	736
Mean	1048

## Sheet: Interrogated hotspot positions
Table S5: Targeted sequencing of ctDNA. Related to Figure 5.
Gene	Codon
EGFR	D278
EGFR	S464
EGFR	G465
EGFR	S492
BRAF	D594
BRAF	V600
KRAS	G12
KRAS	G13
KRAS	Q61
NRAS	G12
NRAS	G13
NRAS	Q61
TP53	L194F
TP53	C141Y
TP53	Y220H
TP53	R306*
TP53	R175H
TP53	R248W
TP53	S127T
TP53	R248W
TP53	R273H
TP53	R282W

## Sheet: Mutation calls and subclonality
Table S5: Targeted sequencing of ctDNA. Related to Figure 5.										BL ctDNA							PD ctDNA
Sample	Gene	AA	Comments	Detected in BL biopsy	Detected in PD biopsy	Chrom	Pos	Ref	Variant	VAF	Reads	Var Reads	Copies tumour	Copies mutated	Estimated CCF in ctDNA based on TP53	Fraction of cancre cells harbouring the mutation	VAF	Reads	Var Reads	Copies tumour	Copies mutated	Estimated CCF in ctDNA based on TP53	Fraction of cancre cells harbouring the mutation	Total fraction of cancer cells with any resistance driver mutation	Total fraction of cancer cells without identifiable resistance driver mutation
C1024	TP53	R248W	Truncal driver	yes	yes	17	7577539	G	A	-	-	-	-	-	-	-	0.423549	2361	1000	2	2	0.423549	-	0.00*	1
	EGFR	D278N	Likely passenger mutation	no	yes	7	55221788	G	A	-	-	-	-	-	-	-	0.0694175	4120	286	5	1	-	0.536042
C1025	TP53	L194F	Truncal driver	yes	yes	17	7578269	G	A	-	-	-	-	-	-	-	0.0373737	990	37	2	2	0.0373737	-	0.22	0.78
	KRAS	Q61H	Resistance mutation	no	yes	12	25380275	T	G	-	-	-	-	-	-	-	0.00378788	1320	5	6	1	-	0.217854
C1026	TP53	C141Y	Truncal driver	yes	yes	17	7578508	C	T	-	-	-	-	-	-	-	0.0206117	1504	31	3	3	0.0138362	-	0.49	0.51
	EGFR	S464L	Resistance mutation	no	no	7	55227924	C	T	-	-	-	-	-	-	-	0.00194679	1541	3	5	1	-	0.287245
	EGFR	G465E	Resistance mutation	no	no	7	55227927	G	A	-	-	-	-	-	-	-	0.00136705	1463	2	5	1	-	0.205878
C1027	TP53	Y220H	Truncal driver	yes	yes	17	7578191	A	G	0.00342075	1748	6	-	-	-	-	0.120657	1583	191	4#	4#	0.0943705	-	0.08	0.92
	TP53	R306*	Truncal driver	yes	yes	17	7577022	G	A	0.00500835	2384	12	-	-	-	-	0.0518084	2046	106				-
	EGFR	S492R	Resistance mutation	no	yes (PD2)	7	55228007	A	C	0	1001	0	-	-	-	-	0.0023622	1270	3	13	1	-	0.0760466
C1030	TP53	R175H	Truncal driver	yes	yes	17	7578406	C	T	0.617509	651	1051	5	5	0.392384	-	0.573958	2880	1653	5	5	0.350175	-	0.51	0.49
	BRAF	D594N	Kinase-impaired mutation, likely resistance mutation	no	no	7	140453155	C	T	0.00673607	1622	11	7	1	-	0.0680144	0.034937	1746	61	7	1	-	0.374225
	KRAS	Q61H	Resistance mutation	no	no	12	25380275	T	G	0	1591	0	-	-	-	-	0.00315756	3167	10	6	1	-	0.0306838
	KRAS	G13D	Resistance mutation	no	no	12	25398281	C	T	0	1065	0	-	-	-	-	0.00384123	2343	9	6	1	-	0.0373038
	KRAS	G12D	Resistance mutation	no	no	12	25398284	C	T	0	1043	0	-	-	-	-	0.0043592	2294	10	6	1	-	0.0423341
	KRAS	G12V	Resistance mutation	no	no	12	25398284	C	A	0	1043	0	-	-	-	-	0.0021796	2294	5	6	1	-	0.021167
	KRAS	Q61H	Resistance mutation	no	no	12	25380275	T	A	0	1591	0	-	-	-	-	0.000631512	3167	2	6	1	-	0.00613677
C1037	TP53	S127T	Truncal driver	yes	yes	17	7578551	A	T	0.0488722	253	13	-	-	-	-	0.117898	704	83	1	1	0.210928	-	0.45	0.55
	NRAS	Q61H	Resistance mutation	no	no	1	115256528	T	G	0	394	0	-	-	-	-	0.0150754	597	9	2	1	-	0.142944
	EGFR	S464L	Resistance mutation	no	no	7	55227924	C	T	0	329	0	-	-	-	-	0.0290909	550	16	3	1	-	0.304929
C1038	TP53	R248W	Truncal driver	yes	yes	17	7577539	G	A	0.358344	496	277	-	-	-	-	0.223338	797	178	3	3	0.160868	-	0	1
C1041	TP53	R273H	Truncal driver	yes	yes	17	7577120	C	T	0.498597	536	533	-	-	-	-	0.33209	1072	356	1	1	0.498599	-	0.13	0.87
	NRAS	Q61K	Resistance mutation	no	no	1	115256530	G	T	0	851	0	-	-	-	-	0.0020555	973	2	1	1	-	0.00618959
	EGFR	S464L	Resistance mutation	no	no	7	55227924	C	T	0	1466	0	-	-	-	-	0.0162602	1353	22	3	1	-	0.0814835
	EGFR	G465E	Resistance mutation	no	no	7	55227927	G	A	0	1376	0	-	-	-	-	0.00862069	1276	11	3	1	-	0.0432003
C1044	TP53	R282W	Truncal driver	yes	yes	17	7577094	G	A	0.0898204	152	15	-	-	-	-	0.037336	991	37	3	3	0.0252044	-	0.21	0.79
	BRAF	V600E	Resistance mutation	no	no	7	140453136	A	T	0	252	0	-	-	-	-	0.00261438	765	2	4	1	-	0.212683
													* resistance fraction = 0.00 as the D278N EGFR mutation did not confer cetuximab resistance in vitro
													# calculations performed for both TP53 mutations combined as these locate to different alleles, constituting biallelic inactivation of all four TP53 copies
