# Supplementary material for: Genomic and Transcriptomic Determinants of Therapy Resistance and Immune Landscape Evolution during Anti-EGFR Treatment in Colorectal Cancer
Source: Cancer Cell. 2019 Jul 8;36(1):35–50.e9. doi: 10.1016/j.ccell.2019.05.013 (PMC6617392; doi:10.1016/j.ccell.2019.05.013)
Supplement: Data S3. Copy-Number Profile Comparison of Biopsy and ctDNA Samples, Related to Figure 5 [file mmc9.zip]

Archive with 3 entries (2 files):
- Data Set S3.docx
- __MACOSX/
- __MACOSX/._Data Set S3.docx
